# Supplementary material for: Longitudinal Study of the Bulk Tank Milk Microbiota Reveals Major Temporal Shifts in Composition
Source: Front Microbiol. 2021 Feb 23;12:616429. doi: 10.3389/fmicb.2021.616429 (PMC7940241; doi:10.3389/fmicb.2021.616429)
Supplement: Supplementary Table 2 — Questions and results used in the questionnaire submitted to the 37 farmers (33 replied) regarding the feed management practises that occurred between the 2019 and 2017 due to the 2018 summer drought. [file Table_2.XLSX]

## Sheet: Rådata
Table S2. Questions and results used in the questionnaire submitted to the 37 farmers (33 replied) regarding the feed production and changes that occured between the 2019 and 2017 due to the 2018 summer drought.
Question 1	1. What was the crop reduction on the 1st cut in 2018 (approx.)?
Question 2	2. What is the dry matter percentage on the 1st cut 2018? (write do not know if it is unknown)
Question 3	3. Has feed analysis been taken on the 1st cut?
Question 4	4. What was the crop reduction on the 2nd cut in 2018 (approx.)?
Question 5	5. What is the dry matter percentage of 2nd cut 2018? (Write do not know if it is unknown)
Question 6	6. Has feed analysis been taken on the 2nd cut?
Question 7	7. What was the crop reduction on the 3rd cut in 2018 (approx.)?
Question 8	8. What is the dry matter percentage of 3rd cut 2018? (Write do not know if it is unknown)
Question 9	9. Has feed analysis been taken on the 3rd cut?
Question 10	10. Which concentrate type has been used on dairy cows in the period Sept 2018- Jan 2019?
Question 11	11. What was the maximum level (Kg) of concentrate per cow given in the period Sept 2018- Jan 2019?
Question 12	12. Have you increased the proportion of concentrate in the ration in 2019 compared to the same period in 2017?
Question 13	13. If so (linked to prev question?) - have you experienced any consequences of the increased proportion of concentrate (e.g diarrhoea, subclinical ruminal acidosis, laminitis..) (i don't know the original question)
Question 14	14. Has the concentrate feed increased as a result of the quota increase?
Question 15	15. Has the concentrate feed increased due to a lack of roughage?
Question 16	16. Have you used straw as a replacement for missing grass crops?
Question 17	17. Have you bought roughage?
Question 18	18. If so, what type of roughage purchased?
Question 19	19. Quantity of roughage purchased?
Question 20	20 Have you bought imported roughage?
Question 21	21. If so, from which country?
Question 22	22. Did it come with a declaration of purchased feed?
Question 23	23. Other comments:
Results
Geographical area	Farm_number	Dato	Question 1	Question 2	Question 3	Question 4	Question 5	Question 6	Question 7	Question 8	Question 9	Question 10	Question 11	Question 12	Question 13	Question 14	Question 15	Question 16	Question 17	Question 18	Question 19	Question 20	Question 21	Question 22	Question 23	Question 24
A	1	2019-03-17 22:30:40	40	36	Yes	60	40	Yes	40	32	No	Drøv energirik nøytral	NA	No	No	No	No	No	No	NA	NA	NA	No
A	3	2019-03-29 10:40:34	50	40	Yes	80	50	No	20	30	No	Formel Elite 80	10 kg	No	No	No	No	Yes	Yes	Straw	200	50 - 60 tonn	No		No	Kjøpt inn mask og potet som kompensasjon for manglende grasavling. Våtluting av halm.
A	4	2019-04-26 21:23:24	50	35	No	60	30	No	30	20	No	favør 80	9 kg	NA	No	No	Yes	Yes	Yes	Straw	60 bales	12000 kg	No			Hadde mange baller fra året før som gjorde at det ble forholdsvis lite problem med formagel.
A	6	2019-03-31 11:34:06	60	Don´t know	No	75	Don´t know	No	NA	NA	NA	favør 808-	8-10	No	No	No	No	Yes	Yes	Straw	ca 110	?
A	7	2019-03-29 10:25:33	50	45	Yes	80	80	Yes	0	25	Yes	Energi 80	9	No	No	No	No	Yes	No	Straw			No
A	8	2019-02-26 22:04:15	50	30	No	50	25	No	20	20	No	Favør 80	8	Yes	No	No	Yes	Yes	Yes	Silage	80	80x600	Yes	Iceland	No
A	9	2019-03-13 16:41:06	50	Don´t know	Yes	90	Don´t know	No	15	15	No	Formel favør 80, - Premium 80,- og Biff intensiv	17 kg	Yes	Yes	No	Yes	Yes	Yes	Straw	500	150.000,-	No		No
A	10	2019-03-29 10:24:36	20	40	No	70	Don´t know	No	50	Don´t know	No	Favør 80 (FK)	8 kg	No	No	No	No	NA	NA	NA	NA	NA				Hadde mye grovfor på lager fra 2017. Dette ble brukt på melkeku. Halm NH3 til kviger og ungdyr (egen og fra naboer). Slo havre og gir til ungdyr nå
A	11	2019-04-25 10:15:16	30	45	Yes	70	40	Yes	0	35	Yes	Favør 80 (FK) - Premium energi 80	11 kg	Yes	Yes	Yes	Yes	Yes	No	NA	NA	NA	No			Brukt egen halm + fått halm fra nabobruk. 2 bunter halm pr.dag. Primært gitt halm til ungdyra.
A	12	2019-02-26 14:04:46	50	40	No	50	40	No	0	25	No	Elite 70	11	No	No	No	No	Yes	Yes	Straw	1000	20000	No		No
A	14	2019-03-29 09:49:13	50	40	Yes	70	45	No	75	32	No	Favør 80, Energi Premium 80	12 kg	Yes	No	No	Yes	Yes	Yes	Silage	64 bales (43 bales import)	45 tonn (30 tonn import)	Yes	Iceland	No
A	15	2019-02-26 22:38:18	70	Don´t know	Yes	70	Don´t know	No	70	Don´t know	No	grovformangel	10	Yes	Don´t know	No	Yes	Yes	Yes	Other	350		Yes	Iceland and Denmark	Yes	Spm 18 er dårlig formulert. Jag har kjøpt frøhøy fra Danmark. Urea-behandla halm fra Follo. Silo fra Island. Og så har jeg fått 70 tonn halm fra naboer og venner til NH3-behandling her hjemme. Har nok grovfor, men det går mye kraftfor.
A	16	2019-04-25 10:42:04	50	40	No	80	45	No	50	35	No	Favør elite 90 + grovforerstatter (FK) (5 kg pr. ku)	8 kg + 5 kg grovforerstatter	Yes	No	No	Yes	Yes	Yes	Straw	350	52,5 tonn	No		No	Kua har fått gras på morgen og halm på ettermiddagen.
A	17	2019-03-29 09:19:42	20	35	No	80	55	No	40	30	No	Formel 80 (FK)	7 kg	Yes	No	No	Yes	No	Yes	Silage	150	10500	No		No
A	18	2019-03-14 10:16:51	60	40	Yes	50	30	Yes	50	18	No	Folrmel 42 protein, formel elite 80, frormel grovfordrøyer	11	Yes	Yes	No	Yes	Yes	Yes	hay/haylage		80 tonn	Yes	Denmark	Yes
A	19	2019-03-09 17:43:20	50	62	Yes	70	76	Yes	20	33	Yes	Formel energi premium 70	12	Yes	No	No	Yes	Yes	Yes	Straw	1000	NA	No
A	20	2019-02-27 09:24:43	30	50	Yes	95	Don´t know	No	95	Don´t know	No	energi premium 90 og favør 80 fra felleskjøpet	35kg per. 100 kg milk	Yes	No	No	Yes	Yes	Yes	hay/haylage	30	500	Yes	Denmark	Yes
B	2	2019-02-26 13:59:37	30	35	No	50	45	No	40	55	No	Favør 80	12	No	Don´t know	No	Don´t know	Yes	No	NA	NA	NA	No
B	3	2019-04-01 13:33:53	50	40	Yes	90	Don´t know	No	50	25	No	Tilvekst N (Norgesfôr)	7 kg	Yes	Yes	Don´t know	Yes	Yes	NA	Straw	160	60000 kg	No			Fått halm på rot (havreåker). Ammoniakkluta -tørrluting. (leid)
B	4	2019-04-25 11:13:33	50	40	No	90	50	No	0	25	No	Drøv Fiber (Norgesfor)	9 kg (max 12 kg)	Yes	Yes	Yes	Yes	Yes	Yes	Silage	120 gras + 70 bales Straw	72 tonn gras+ 21 tonn straw	No		No	Halm til ungdyr- kuene fått grassurfor. Brukt 15 halmballer til melkeku i løpet av vinteren
B	5	2019-04-25 12:45:00	40	35	Yes	90	50	Yes	100	NA	No	Drøv Fase 1 (Norgesfor)+ grovforerstatter		Yes	No	No	Yes	Yes	Yes	Silage	Straw: 300 balesr + silage	60000 kg gras + 90 tonn straw	Yes	Sweden	Yes	Halm brukt til ungdyr men også litt til melkeku
B	6	2019-04-24 14:24:47	50	40	No	50	35	No	NA	NA	NA	Formel Favør 80 energi (FK)	8 kg	Yes	No	No	Yes	No	Yes	Silage	180 +120 bales gras	95 tonn gras +36 tonn	No		No	Høstet grønnkorn hos naboer selv + innkjøpt grassurfor fra Mosjøen
B	7	2019-02-26 13:14:53	50	35	Yes	90	45	Yes	80	40	Yes	Energi premiun 80 og Fiber grovfôrmangel	15	Yes	No	Yes	No	Yes	No	NA	NA	NA	No
B	8	2019-04-25 11:35:31	10	30	No	93	50	No	50	30	No	Premium 80 (FK)	Don´t know (max 16 kg)	Yes	No	No	Yes	Yes	Yes	Straw	200 bales	44 tonn	No			Brukt lite halm til melkeku- halm til ungdyr
B	9	2019-04-24 12:31:26	30	40	No	95	50	No	30	25	No	Formel 80 (FK)	10 kg	No	No	No	No	Yes	Yes	Straw	40	20000	No		No	Kvigene/ungdyra har fått økt kraftforandel (doblet) - Biff sammen med kun luta halm
B	10	2019-04-24 09:37:45	30	41	Yes	80	45	Yes	50	25	No	Formel Favør 80 energi (FK)+Formel Biff	13 kg (30 kg pr. 100 l milk)	No	No	No	No	Yes	Yes	Straw	80	30 tonn	No		No	Fôrer med potet fra Findus. ca 20
B	11	2019-04-24 09:14:52	30	30	Yes	55	35	Yes	30	30	No	Energi premium 90 (FK)-80 og Grovfôrmangel (FK)-20	15 kg	Yes	No	No	Yes	Yes	Yes	Straw	450	200000	No		No
B	12	2019-04-24 14:15:03	30	35	No	50	40	No	30	25	No		10 kg	No	No	No	No	Yes	Yes	Silage	50	37500 kg	No		No	Har startet med robot (26. februar 2019). Begynte med mask fra 1. september 2018. Ikke økt kraftforandel men begynt med mask. Høstet naboåkre -60 + 45 mål + 70 mål for å erstatte egen grasproduksjon
B	14	2019-04-24 12:54:25	20	40	No	90	50	No	40	30	No	Drøv fase 1 ( Norgesfôr), grovfordrøyer (Norgesfôr)	10 kg	Yes	Don´t know	No	Yes	Yes	Yes	Silage	85	52000 kg	Yes	Iceland and Denmark	No	Fått halm fra naboer
B	15	2019-04-24 14:52:25	50	40	No	50	40	No	0	25	No	Formel grovformangel (aug -sept)- Formel fiber elite (FK) fra 1. okt.	9 kg (max 12 kg)	No	NA	No	No	No	No	NA	NA	NA				Hadde 140 rundballer fra 2017. Kvigene har fått halm + mer kraftfor. Kua har kun fått gras og kreaftfor.
B	16	2019-04-24 14:34:47	50	35	Yes	70	30	Yes	10	30	Yes	Formel Elite 90	8 kg	No	NA	No	No	Yes	No	NA	NA	NA	No		No	Halm kun brukt til ungdyr sammen med noe mer kraftfor.
B	17	2019-03-27 13:29:21	50	Don´t know	No	60	Don´t know	No	20	Don´t know	No	Norgesfor Drøv Middelslått	9	No	No	No	Yes	No	Yes	Silage	30	18000	No		No
B	18	2019-04-25 10:58:55	40	40	Yes	40	30	Yes	20	30	Yes	Formel fiber elite	7 kg	No	NA	No	No	Yes	No	Straw	130 bales	52 tonn	No		No	Kun brukt halm til ungdyr
